# Supplementary material for: A Strategy for Single-Run Sequencing of the Water Buffalo Genome: (II) Fast One-Step Assembly of Highly Continuous Chromosome Sequences
Source: Animals (Basel). 2025 Oct 17;15(20):3014. doi: 10.3390/ani15203014 (PMC12561557; doi:10.3390/ani15203014)
Supplement: Supplementary file 1 [file animals-15-03014-s001.zip]

Archive with 1 entries (1 files):
- animals-3700261-supplementary.pdf
